# Supplementary material for: Characterization of RNA Helicase Genes in Ustilago maydis Reveals Links to Stress Response and Teliospore Dormancy
Source: Int J Mol Sci. 2025 Mar 8;26(6):2432. doi: 10.3390/ijms26062432 (PMC11941951; doi:10.3390/ijms26062432)
Supplement: Supplementary file 1 [file ijms-26-02432-s001.zip]

Archive with 3 entries (3 files):
- ijms-3481635-supplementary figures.pdf
- Table S1 - Plasmids.xlsx
- Table S2 - Primers.xlsx
