# Supplementary material for: Characterization of RNA Helicase Genes in Ustilago maydis Reveals Links to Stress Response and Teliospore Dormancy
Source: Int J Mol Sci. 2025 Mar 8;26(6):2432. doi: 10.3390/ijms26062432 (PMC11941951; doi:10.3390/ijms26062432)
Supplement: Supplementary file 1 [file ijms-26-02432-s001.zip › Table S1 - Plasmids.xlsx]

## Sheet: Table S1
Table S1. Plasmids used in this study.
Plasmid	Relevant Primers	Cloning Sites	Source
uded1 expression constructs
p123			Basse et al. (2000)
pMF2-1h	crg1-KpnI-F crg1-XmaI-R		Brachmann et al. (2004)
p123+crg1		KpnI XmaI	This study
p123+crg1+uded1	UMAG_04080_NcoI-F UMAG_04080_NotI-R	NcoI NotI	This study
uded1 deletion constructs
pMF1-hs	HygCarb_Out_pMF1-F HygCarb_Out_pMF1-R		Kämper (2004)
pCR2.1TOPOΔuded1-HygR	Ded1_LF_Nest-F Ded1_RF_Nest-R	SfiI	This study
UMAG_01732 deletion constructs
pMF1-hs	HygCarb_Out_pMF1-F HygCarb_Out_pMF1-R		Kämper (2004)
pMF1-c	HygCarb_Out_pMF1-F HygCarb_Out_pMF1-R		Brachmann et al. (2004)
pCR2.1TOPOΔUMAG_01732-HygR	Dbp3_LF_Nested-F Dbp3_RF-R	SfiI	This study
pCR2.1TOPOΔUMAG_01732-CarbR	Dbp3_LF_Nested-F Dbp3_RF-R	SfiI	This study
as-ssm1 expressing plasmid
pCM768			Kojic and Holloman (2000)
pCM[as-ssm1]			Donaldson and Saville (2013)
