# Supplementary material for: Characterization of RNA Helicase Genes in Ustilago maydis Reveals Links to Stress Response and Teliospore Dormancy
Source: Int J Mol Sci. 2025 Mar 8;26(6):2432. doi: 10.3390/ijms26062432 (PMC11941951; doi:10.3390/ijms26062432)
Supplement: Supplementary file 1 [file ijms-26-02432-s001.zip › Table S2 - Primers.xlsx]

## Sheet: Table S2
Table S2. Primers used in this study
Primer	Primer Sequence (5'-to-3')a,b
crg1 inducible uded1 expression strain
crg1-KpnI-F	ggaggtaccGCGGCCGCTACCTGGCTTATCG
crg1-XmaI-R	ggacccgggACTCAGGCCTATTATGGTATC
p123 Seq-F2	TCGGGGCTGGCTTAACTATG
crg1 Seq-F1	GTTCCTTCACGGCTGATCTC
crg1 Seq-R1	CTCTTTTCTGAACGCCTCGC
crg1 Seq-F2	TTGATGTCGCCCAACTGTTG
crg1 Seq-R2	ACTGCTCGGAAATCTCACAC
crg1 Seq-F3	AAGTGTGAGATTTCCGAGCAG
UMAG_04080_NcoI-F	ggaccatggATGACTTACGAAAACAACACAC
UMAG_04080_NotI-R	ggagcggccgcTTACCACCATGACGAGTTGC
04080-seqF1	CCAACATGTCGGTCCAGAATG
04080-seqR1	ACGGGAATGTCACCATACTTG
04080-seqF2	AGCCTGTCACTACCTTCACC
04080-seqR2	GGGGTAGCAGAGAGAAGGTC
04080-seqF3	GGTTTCGAGCCTCAGATTCG
04080-seqR3	TCTTGCCCGATCTGAAGAGC
04080-seqF4	GTCGACGACTATGTTCACCG
04080-seqR4	TTACCACCATGACGAGTTGC
uded1 native deletion strain
Ded1_LF-F	TGCTGTCCATCTTGTTTCTGTG
Ded1_LF_SfiI-R(2)	gttgggccatctaggccGATGATGATGTATCAATGGTGG
Ded1_RF-R	AGAATCACGAATGCCCACAC
Ded1_RF_SfiI-F(2)	caacggcctgagtggccTCGCTGCGCATATTCGGTCG
HygCarb_Out_pMF1-F	CCTCGAGGCCTAGATGGC
HygCarb_Out_pMF1-R	ATAGGGCGAATTGGAGCTC
pCR2.1_IN_Seq-F	CTTCCGGCTCGTATGTTGTG
04080_LF-Seq-R1	ACGCCGTCTCTTCTATCCAG
UMAG_04080-LB-Nest-FOR	TGGACATGTCGTTGCTCTTTG
04080_LF-Seq-R2	GGCTGTTAGTCTGTGCTGTG
04080-LF-Seq-F1	ATTAGACTGCCACCCACTCG
HYG-Seq-R1	AGTTTGCAGAGCTTGGTGTG
HYG-Seq-F1	ATCTGACGCGAAATGTGAGC
HYG-Seq-R2	ACATATCCACGCCCTCCTAC
HYG-Seq-F2	TAGGAGGGCGTGGATATGTC
HYG-Seq-F3	GGCAAACTGTGATGGACGAC
HYG-Seq-R3	GTCAGGACATTGTTGGAGCC
HYG-Seq-F4	GTACACAAATCGCCCGCAG
HYG-Seq-R4	TTCTACACAGCCATCGGTCC
04080_RF-Seq-R1	GCTACTGCGACCGAATATGC
04080_RF-Seq-F1	AGTGCTTCTCCTCTGCTCTG
04080_RF-Seq-F2	ACCACGACTCGACTCTTACG
04080_RF-Seq-R2	AATGGGGCCGTACTACTTGC
04080_RF-Seq-F3	ACATTCATCCTCACGTTCGG
UMAG_04080-RB-Nest-REV	AAAAGAGGCGGTGACTGC
pCR2.1_IN-R	CTTAATGCGCCGCTACAGG
Ded1_LF_Nest-F	GGCGTCCCGACTATATAAACTC
Ded1_RF_Nest-R	CTCCATCTCGTTCATCAGCAC
UMAG_01732 deletion strain
Dbp3_LF-F	AGCCAAGACATGCAAAGGTC
Dbp3_LF_SfiI-R(2)	gttgggccatctaggccTGTATGTAATTAGACAGATAC
Dbp3_RF_SfiI-F(2)	caacggcctgagtggccGGGTTCCACTTACTGTGTTTGG
Dpb3_RF-R(2)	AACAAGTAGGCTGTAGTTTGGC
HygCarb_Out_pMF1-F	CCTCGAGGCCTAGATGGC
HygCarb_Out_pMF1-R	ATAGGGCGAATTGGAGCTC
pCR2.1_IN_Seq-F	CTTCCGGCTCGTATGTTGTG
01732_LF-Seq-R1	GTTGCTCTTCTCGACTCCCT
01732_LF-Seq-F1	TGTGGCCGCAAGTAAGTTAG
01732_LF-Seq-R2	CTCGTTATGACAGCTCTTGGG
01732_LF-Seq-F2	CAGTAACAGACAAAGCCCGC
HYG-Seq-R1	AGTTTGCAGAGCTTGGTGTG
HYG-Seq-F1	ATCTGACGCGAAATGTGAGC
HYG-Seq-R2	ACATATCCACGCCCTCCTAC
HYG-Seq-F2	TAGGAGGGCGTGGATATGTC
HYG-Seq-F3	GGCAAACTGTGATGGACGAC
HYG-Seq-R3	GTCAGGACATTGTTGGAGCC
HYG-Seq-F4	GTACACAAATCGCCCGCAG
HYG-Seq-R4	TTCTACACAGCCATCGGTCC
CARB-Seq-F1	AATGCGCGACGAGTATTCAG
CARB-Seq-R1	TCTCCGTTCTTCACCCTAGC
CARB-Seq-F2	GTTCATACATCCACACCGACC
CARB-Seq-R2	AAAGTACAGAAGGGCAAGCG
CARB-Seq-F3	CCTCAAGTCCAACAACACCC
CARB-Seq-R3	TGGTGTCATTCTGCTTGTCG
CARB-Seq-F4	TCGTTCTTTCCTCAGCACTTC
CARB-Seq-R4	AGGGTTGAGGTTCTTGGGG
01732_RF-Seq-R1	TGTTCTGCAAAGCTTGACCTC
01732_RF-Seq-F1	AAGCTGAGAAAGATGGCCAC
01732_RF-Seq-R2	GTACCAAGCAAGCTGAGTGTG
01732_RF-Seq-F2	ACCTAGGACTCAAACTGCCC
01732_RF-Seq-F3	CTACCAACATCGTCCTGCAG
Dbp3_LF_Nested-F	GGTGTGCAGCTTCTTCCG
Dbp3_RF-R	AGTATACTGGAAGGCGCTCC
as-ssm1 expressing strains
pGAP(-79)Forward	GACCTCACTCTTCAAGAACAAGC
Um12232 PCR-F	AGGCTACCTTGGGTTTGAGAA
First-strand synthesis (Sense specific)
S2491_FS (Sense)	CCGAGATGACGACCTTCTTG
um12232_FS_Sense_Tag	cgaggatcatggtggcgaataaAGCAGCGCCTTGACAATAATA
um12232_FS_S_NO	cgaggatcatggtggcgaataaCCCTGAGCCATTTCATATCG
um12232-FS2	AGTTGACCCGTCTTACCCAG
First-strand synthesis (Antisense specific)
as-um12232-FSb	CATAGTGACGCTGACCTCTG
RT-PCR
umgapd	F: CATAATGTCTCAGGTCAACATCG R: GGATGTTGGAGGGGTCCT
UMAG_00175	F: TTCCTCTTCCGACCAATCTG R: TAGGTGAGGAGGGTGAGACG
UMAG_04080	F: TTCTCTCGGCTCTCTTCACC R: GAAGGTGGCTGAGAACATGAG
UMAG_01732	F: CTGACCGCATGCTAGATAAGG R: TCGTTCTGTCCTAAATCACCG
ssm1 (um12232)	F: GCACTAGGACATGCATTCCG R: CATGTCTAGCACGCGGTATG
um12232_PCR-F2	AGGCTACCTTGGGTTTGAGAAGCA
um12232_PCR-F3	GCGCACAAGCTCTCGTTTCAA
Tagged_PCR-R70	CGAGGATCATGGTGGCGAATAA
RT-qPCR
UMAG_00175_qPCR	F: ACGCACCGAATCCGAAATC R: TGCGGTGATACTCCATGTCAA
UMAG_04080_qPCR	F: ACTTACCGCTCGTGGGTGAA R: GTAGCAGAGAGAAGGTCACATCCA
RT-qPCR TaqMan MGB Probes
UMAG_00175_VIC	VIC-CCTCACTTGGAAGACG-MGB-NFQ
UMAG_04080_FAM	6FAM-ATTGTCACTCAGCTCCGT-MGB-NFQ
aLower-case letters in primer sequences represent nucleotides not complementary to the U. maydis genome.
bUnderlined letters in primer sequences are restriction endonuclease recognition sites.
